# Supplementary material for: Deep and periventricular white matter hyperintensities exhibit differential metabolic profiles in arteriosclerotic cerebral small vessel disease: an untargeted metabolomics study
Source: Front Neurosci. 2025 May 21;19:1607242. doi: 10.3389/fnins.2025.1607242 (PMC12133732; doi:10.3389/fnins.2025.1607242)
Supplement: Supplementary file 2 [file Table_1.xlsx]

## Sheet: Table1
Supplementary Table 1 The candidate differential metabolites between WMH and control groups
Class	Metabolites	HMDB ID	Ion Mode	RT	FC	Pvalue	FDR	Log2FC	VIP	Regulation
Amines	Diethanolamine	HMDB0004437	POS	0.743	3.21107	0.00556815	0.0358592	1.68305	1.56308	Up
Amines	Triethanolamine	HMDB0032538	POS	0.778	4.74967	0.00409089	0.0290994	2.24783	1.63513	Up
Pyridine and derivatives	Picolinic acid	HMDB0002243	POS	0.784	3.18969	0.00085724	0.00991152	1.67342	1.90873	Up
Pyridine and derivatives	Cotinine N-oxide	HMDB0001411	POS	1.01	1.73134	0.00541476	0.035335	0.791892	1.93794	Up
Purines and derivatives	7-Methylguanine	HMDB0000897	POS	1.221	0.785605	0.00641951	0.0393756	-0.348125	1.37911	Down
Phenylpropanoic acids	Hydroxyphenyllactic acid	HMDB0000755	NEG	1.359	0.799086	0.00555598	0.0358364	-0.323578	1.07951	Down
Gamma butyrolactones	Dehydroascorbic acid	HMDB0001264	POS	1.375	0.529198	5.83248e-06	0.000216049	-0.918119	1.99391	Down
Carbohydrates	Salicyluric beta-D-glucuronide	HMDB0240252	NEG	1.538	3.13902	0.00487425	0.0328755	1.65031	2.08081	Up
Organic acids	Dopamine 3-O-sulfate	HMDB0006275	NEG	1.598	3.00186	0.00534194	0.0350169	1.58586	1.47726	Up
Amino acids, peptides, and analogues	Leucylalanine	HMDB0028922	NEG	1.722	2.19196	0.00232124	0.0198138	1.13222	1.83705	Up
Purines and derivatives	Inosine	HMDB0000195	POS	1.775	4.34933	0.00354114	0.026402	2.12079	2.31154	Up
Pyridine and derivatives	N1-Methyl-2-pyridone-5-carboxamide	HMDB0004193	POS	1.782	0.622054	0.000146674	0.00270339	-0.684889	1.7905	Down
Benzene and derivatives	Benzenesulfonic acid	HMDB0248986	NEG	1.865	3.58088	0.00116674	0.0123583	1.84032	2.21323	Up
Organic acids	2-Hydroxyacetaminophen sulfate	HMDB0062547	NEG	2.149	3.61422	0.000343619	0.00511858	1.85369	2.3574	Up
Purines and derivatives	3-Methylxanthine	HMDB0001886	NEG	2.184	0.224675	0.00579332	0.0368183	-2.15409	2.00829	Down
Amino acids, peptides, and analogues	N-Acetylproline	HMDB0094701	POS	2.868	5.43606	0.00172405	0.0161935	2.44256	1.96378	Up
Carbohydrates	p-Cresol glucuronide	HMDB0011686	NEG	2.944	2.536	0.00680159	0.0408668	1.34256	2.22738	Up
Benzene and derivatives	Vanillic acid	HMDB0000484	NEG	3.056	2.24997	0.00586341	0.0370735	1.16991	1.69447	Up
	glucuronide of C8H14O2		POS	3.216	4.38559	0.0041273	0.0292735	2.13277	2.02852	Up
Phenylpropanoic acids	Hydrocinnamic acid	HMDB0000764	NEG	3.728	3.11621	0.0063534	0.0390952	1.63979	1.96215	Up
Coumarins and derivatives	Urolithin A	HMDB0013695	POS	3.894	2.90429	0.00320921	0.0246739	1.53819	2.05352	Up
Fatty acyls[FA]	Hexanoylcarnitine	HMDB0000756	POS	3.955	0.729614	0.00160411	0.0154074	-0.454795	1.56529	Down
Flavonoids	Equol 4'-O-glucuronide	HMDB0041731	NEG	4.08	3.9293	0.000164678	0.0029566	1.97427	2.78816	Up
Imidazole and derivatives	Pantoprazole	HMDB0005017	POS	5.203	4.77323	8.38692e-06	0.000288364	2.25497	2.60829	Up
Fatty acyls[FA]	Nonanoylcarnitine	HMDB0013288	POS	5.659	0.390116	0.000351739	0.00519509	-1.35803	2.04815	Down
Fatty acyls[FA]	3-hydroxydecanoyl carnitine	HMDB0061636	POS	5.893	0.615147	0.000252481	0.00406631	-0.700996	2.08031	Down
	glycocholate glucuronide	HMDB0341324	NEG	6.183	2.94767	0.00347612	0.026089	1.55957	1.6466	Up
Pyridine and derivatives	Nifedipine	HMDB0015247	NEG	6.503	8.08143	0.00767064	0.0443445	3.01461	1.85743	Up
Fatty acyls[FA]	trans-2-Dodecenoylcarnitine	HMDB0013326	POS	6.577	0.620543	0.000323962	0.00491704	-0.688396	2.00052	Down
Fatty acyls[FA]	Dodecanoylcarnitine	HMDB0002250	POS	6.892	0.489543	0.00369773	0.0271711	-1.03049	1.76469	Down
	5-oxo-6E,8E-tetradecadienoic acid		NEG	7.091	1.22963	0.000735183	0.00889309	0.298223	2.28437	Up
Steroids and derivatives	Corticosterone	HMDB0001547	POS	7.099	3.91363	1.1733e-05	0.000370037	1.96851	3.44576	Up
Fatty acyls[FA]	Myristoleoylcarnitine	HMDB0240588	POS	7.121	0.584787	0.00104136	0.0113865	-0.774018	1.77315	Down
Bile acids, alcohols and derivatives	Glycohyocholic acid	HMDB0240607	POS	7.276	1.24424	0.00422195	0.0297454	0.315266	1.90476	Up
Fatty acyls[FA]	9-Hexadecenoylcarnitine	HMDB0013207	POS	7.479	0.73329	0.00141923	0.0141832	-0.447543	1.49892	Down
	2-hydroxylaurate		NEG	7.491	0.509101	7.28326e-07	4.1627e-05	-0.973977	2.31533	Down
Fatty acyls[FA]	(+/-)12(13)-DiHOME	HMDB0004705	NEG	8.18	0.689225	0.00258334	0.0213323	-0.536953	1.23068	Down
Fatty acyls[FA]	Arachidyl carnitine	HMDB0006460	POS	8.261	0.649543	2.36108e-06	0.000106806	-0.622502	1.75366	Down
Fatty acyls[FA]	Goshuyic acid	HMDB0000560	NEG	8.352	0.422434	3.58291e-06	0.000147158	-1.2432	2.34235	Down
Steroids and derivatives	5alpha-Androstane-3beta,17beta-diol	HMDB0000493	POS	8.439	0.725323	0.000140213	0.00260798	-0.463305	1.46846	Down
Sphingolipids[SP]	Sphingosine 1-phosphate	HMDB0000277	POS	8.465	0.744089	0.000808703	0.00951851	-0.426452	1.29147	Down
Fatty acyls[FA]	Dodecanoic acid	HMDB0000638	NEG	8.47	0.804069	0.000198113	0.0033836	-0.314608	1.09901	Down
Bile acids, alcohols and derivatives	Lithocholyltaurine	HMDB0000722	NEG	8.474	0.736187	0.000628301	0.00797336	-0.441855	1.26177	Down
Fatty acyls[FA]	12-hydroxystearic acid	HMDB0061706	NEG	8.647	0.656528	5.91648e-05	0.0013207	-0.607072	1.56422	Down
	5E,8E,11E-hexadecatrienoic acid	HMDB0340898	NEG	8.656	0.543809	1.67149e-05	0.000492261	-0.878828	2.21099	Down
Fatty acyls[FA]	Myristoleic acid	HMDB0002000	NEG	8.719	0.558351	0.000648531	0.00815153	-0.840756	1.77601	Down
Fatty acyls[FA]	Stearidonic acid	HMDB0006547	NEG	8.828	0.613676	0.000416526	0.0058746	-0.704451	1.76306	Down
Glycerophospholipids[GP]	LysoPC(P-16:0/0:0)	HMDB0010407	POS	8.921	0.80165	0.000531949	0.00703435	-0.318956	1.15364	Down
	PE(P-16:0/0:0)		POS	8.936	0.740435	0.000656064	0.00820885	-0.433556	1.33495	Down
Fatty acyls[FA]	N-Palmitoyltaurine	HMDB0240594	NEG	8.992	0.722455	0.000264624	0.00421349	-0.46902	1.42064	Down
Fatty acyls[FA]	Myristic Acid	HMDB0000806	NEG	9.072	0.769033	0.00618502	0.038396	-0.378883	1.25922	Down
Fatty acyls[FA]	gamma-Linolenic acid	HMDB0003073	NEG	9.088	0.690746	0.00206745	0.018304	-0.533773	1.66447	Down
	PE(P-18:0/0:0)		POS	9.273	0.720486	0.00134052	0.0136115	-0.472957	1.28665	Down
Glycerolipids[GL]	MG(20:0/0:0/0:0)	HMDB0011572	NEG	9.285	0.423833	5.67084e-05	0.00128264	-1.23843	2.18605	Down
Fatty acyls[FA]	2-Hydroxyeicosanoic acid	HMDB0061659	NEG	9.452	1.49804	0.00778541	0.044751	0.583077	1.53283	Up
	PS(18:0/0:0)		NEG	9.538	0.644396	0.00699982	0.0417258	-0.633981	1.36729	Down
	PE(P-18:1/0:0)		NEG	9.681	0.772324	0.00582843	0.0369416	-0.372722	1.13623	Down
Glycerophospholipids[GP]	PC(16:0/22:6(4Z,7Z,10Z,13Z,16Z,19Z))	HMDB0007991	POS	0.183	2.41336	0.00747397	0.043638	1.27104	1.33592	Up
Organic acids	2-Oxoglutaric acid	HMDB0000208	NEG	0.612	0.769191	0.000783795	0.0093124	-0.378587	1.1297	Down
Organic acids	Glutaconic acid	HMDB0000620	NEG	0.621	0.809926	0.000363215	0.00531952	-0.304138	1.05669	Down
Pyridine and derivatives	Ricinine	HMDB0042006	POS	0.625	4.29116	0.00378094	0.0275843	2.10137	1.80255	Up
Carbohydrates	D-(-)-Lyxose		NEG	0.654	1.51356	5.02903e-06	0.000191908	0.597944	1.56809	Up
Purines and derivatives	Purine	HMDB0001366	NEG	0.714	1.30574	3.59076e-05	0.00089632	0.384863	1.17296	Up
	3-hydroxy-3-methylpentanedioic acid		POS	0.719	1.33059	0.00161929	0.0155114	0.412062	1.05824	Up
Carbohydrates	D-(+)-Galactose		NEG	0.722	1.28248	0.000233122	0.00382353	0.358932	1.06712	Up
Fatty acyls[FA]	3-Hydroxy-3-methylglutaric acid	HMDB0000355	NEG	0.748	1.41187	0.00182261	0.016815	0.497609	1.11078	Up
	6-Hydroxy-2-naphthoic acid		NEG	0.869	0.719261	0.00813614	0.0461589	-0.475413	1.29056	Down
Carbohydrates	D-(+)-Glucose		POS	0.882	1.27215	0.00116847	0.0123699	0.34727	1.01056	Up
Pyridine and derivatives	Pyridoxine	HMDB0000239	POS	1.308	24.8577	0.000140298	0.00260833	4.63562	3.50473	Up
Polyketides[PK]	Ferulic acid	HMDB0000954	NEG	1.39	2.59179	0.0062646	0.0387471	1.37395	1.59419	Up
	2-[(3S)-1-(4-Pyridinylmethyl)-3-pyrrolidinyl]-5-(trifluoromethyl)-1H-benzimidazole		NEG	1.41	5.29377	0.00418115	0.0295487	2.40429	1.95911	Up
Nucleic acids and analogues	UDP-N-acetylglucosamine	HMDB0000290	NEG	1.45	0.821893	0.00142758	0.0142341	-0.282978	1.0354	Down
Pyridazines and derivatives	Maleic hydrazide		POS	1.484	0.740636	0.00136751	0.0137786	-0.433163	1.34588	Down
Organic acids	Methyl acetoacetate	HMDB0000310	NEG	1.489	0.755991	1.53571e-06	7.54689e-05	-0.403559	1.44154	Down
Benzene and derivatives	3-Methoxybenzaldehyde	HMDB0031459	POS	1.489	0.793248	0.000158621	0.00287546	-0.334156	1.23978	Down
Phenols and derivatives	p-Octopamine	HMDB0004825	POS	1.489	0.768384	1.28923e-05	0.000398825	-0.380101	1.40064	Down
Coumarins and derivatives	Coumarin	HMDB0001218	POS	1.49	0.786398	1.72135e-05	0.000504771	-0.346669	1.30637	Down
Amino acids, peptides, and analogues	N,N,N-Trimethyl-L-alanyl-L-proline betaine	HMDB0240365	POS	1.49	0.773503	0.00265788	0.0216968	-0.370522	1.1421	Down
	NP-019811		POS	1.562	39.927	0.00338208	0.0255971	5.31929	2.65528	Up
	Isocytosine		POS	1.596	0.682122	0.000169646	0.00302642	-0.551897	1.75582	Down
	KNK		POS	1.657	3.36076	6.64852e-09	9.81406e-07	1.74879	3.40467	Up
Benzene and derivatives	Mesalamine	HMDB0014389	POS	1.698	0.684916	0.000536423	0.00707751	-0.546	1.59228	Down
Pyridine and derivatives	Pyridoxal	HMDB0001545	POS	1.719	0.648418	0.00138934	0.0139627	-0.625005	1.504	Down
Purines and derivatives	Hypoxanthine	HMDB0000157	NEG	1.794	3.50324	0.0016434	0.0156622	1.80869	1.9732	Up
	Glycine anhydride		POS	1.824	9.12009	0.00755717	0.0439402	3.18905	2.19426	Up
Amino acids, peptides, and analogues	Glycyl-L-leucine	HMDB0000759	NEG	1.87	2.90313	0.00279695	0.0224723	1.53761	1.86196	Up
Fatty acyls[FA]	Azelaic acid	HMDB0000784	NEG	2.061	0.675824	0.000864612	0.00997913	-0.56528	1.5015	Down
Phenols and derivatives	Catechol	HMDB0000957	NEG	2.21	0.531937	0.000183868	0.00321333	-0.910671	1.87455	Down
	6-keto Prostaglandin F1?		NEG	2.274	3.26229	7.82626e-10	1.89671e-07	1.70589	3.24357	Up
	2-Methylbutyl beta-D-glucopyranoside		NEG	2.438	0.184114	1.73948e-08	2.08234e-06	-2.44133	3.44144	Down
	3-Hydroxy-2-methylpyridine		NEG	2.566	15.1838	2.53429e-06	0.000112439	3.92446	3.6874	Up
	alpha-Cyano-3-hydroxycinnamic acid		NEG	2.619	0.809597	0.00711847	0.0421833	-0.304724	1.14907	Down
	N-allyl-2-(2-methyl-1-benzofuran-3-yl)acetamide		POS	2.868	0.629437	0.00532188	0.0349594	-0.667866	1.71582	Down
	PEG n5		POS	2.876	0.324523	1.6556e-11	8.14738e-09	-1.62361	3.08504	Down
Phenols and derivatives	Paracetamol	HMDB0001859	NEG	2.905	9.53695	0.000203206	0.00345107	3.25353	2.57237	Up
	4- Carboxyphenylglycine		NEG	2.914	12.6229	0.000187504	0.00324824	3.65797	2.8888	Up
	NP-013736		POS	2.928	15.3287	0.000258644	0.00413841	3.93817	2.92131	Up
	3-tert-Butyladipic acid		NEG	3.059	0.608783	6.43324e-05	0.00140665	-0.716	1.71087	Down
Cinnamyl alcohols	Cinnamyl alcohol	HMDB0029698	NEG	3.171	3.42447	0.00130922	0.0133871	1.77588	2.17937	Up
	Noroxycodone-d3		POS	3.202	0.371197	1.20313e-11	6.81622e-09	-1.42974	2.909	Down
	1-(3-Cyanophenyl)-3-{[(2R,4S,5S)-5-{[4-(4-fluorophenyl)-1-piperazinyl]methyl}-1-azabicyclo[2.2.2]oct-2-yl]methyl}urea		NEG	3.445	1.48469	0.00334267	0.0254265	0.570166	2.02545	Up
	3-[(1R,9S)-6-Oxo-11-(3-quinolinylmethyl)-7,11-diazatricyclo[7.3.1.02,7]trideca-2,4-dien-5-yl]benzonitrile		POS	3.61	0.710715	3.04865e-07	2.07539e-05	-0.492658	1.53414	Down
	5-Fluoro-3,5-AB-PFUPPYCA		POS	3.716	0.586485	4.01672e-13	5.12467e-10	-0.769834	2.1847	Down
	Barbital		NEG	3.795	2.96554	0.00141627	0.0141754	1.56829	2.15835	Up
Benzene and derivatives	Loperamide	HMDB0004999	POS	3.826	0.752888	3.28647e-06	0.00013772	-0.409493	1.32713	Down
Steroids and derivatives	Flurandrenolide	HMDB0014984	POS	3.921	0.658356	1.06911e-11	6.3604e-09	-0.603061	1.89794	Down
Benzene and derivatives	alpha-Hydroxyhippuric acid	HMDB0002404	POS	4.007	3.4605	0.00884377	0.0486345	1.79098	1.88293	Up
	1-Isopropenyl-2,3-dihydro-1H-benzo[d]imidazol-2-one		NEG	4.08	187.571	0.000948981	0.010689	7.55129	3.16355	Up
	PEG n10		POS	4.099	0.65236	2.90712e-10	8.45542e-08	-0.616261	1.86832	Down
Amino acids, peptides, and analogues	DL-alpha-Aminocaprylic acid	HMDB0000991	POS	4.104	0.5237	3.03845e-06	0.000128839	-0.933187	2.03885	Down
	3-Methoxycinnamic acid		POS	4.148	4.10437	1.88348e-05	0.000539424	2.03716	3.18036	Up
	NP-020515		NEG	4.205	2.47108	0.00880249	0.0484822	1.30514	1.63599	Up
Polyketides[PK]	Ferulic acid 4-O-sulfate	HMDB0029200	NEG	4.248	2.22392	0.00870213	0.0481388	1.1531	1.91143	Up
Amino acids, peptides, and analogues	gamma-Glutamylphenylalanine	HMDB0000594	POS	4.25	2.55877	1.79981e-05	0.000521547	1.35545	2.03895	Up
	PEG n11		POS	4.26	0.68127	3.52406e-09	5.91881e-07	-0.553701	1.72775	Down
	Bromoxynil		NEG	4.345	0.634108	0.0063034	0.038885	-0.6572	1.26404	Down
Benzene and derivatives	Ethyl paraben	HMDB0032573	NEG	4.404	2.16057	0.00389854	0.0281345	1.11141	1.812	Up
	PEG n12		POS	4.404	0.69649	4.20526e-08	4.28882e-06	-0.521826	1.62791	Down
	C.I. Basic Orange 2		POS	4.413	0.794261	0.00538499	0.0351992	-0.332315	1.11898	Down
	2-(acetylamino)-3-(1H-indol-3-yl)propanoic acid		POS	4.43	3.1691	0.00632595	0.0389751	1.66407	1.64085	Up
Fatty acyls[FA]	Hydroxyoctanoic acid	HMDB0000711	NEG	4.496	0.757614	0.000296418	0.00460761	-0.400466	1.31786	Down
	PEG n13		POS	4.531	0.71215	3.1189e-07	2.11509e-05	-0.489747	1.53292	Down
	NP-017061		POS	4.642	0.782987	9.12079e-08	7.90569e-06	-0.352939	1.33232	Down
	PEG n14		POS	4.642	0.72778	3.36322e-06	0.000140332	-0.458425	1.42955	Down
	NP-013210		POS	4.73	22.7385	0.00418979	0.0295938	4.50707	2.44786	Up
	PEG n15		POS	4.744	0.724796	9.79097e-06	0.000324698	-0.464353	1.39578	Down
	PEG n16		POS	4.839	0.730503	6.07891e-05	0.00134776	-0.453037	1.32097	Down
	NP-000615		NEG	5.058	1.76422	0.00188532	0.0171898	0.81903	1.92093	Up
	4-Cyclopentylphenol		NEG	5.096	17.1695	0.00333582	0.0253937	4.10178	2.50967	Up
	(2Z)-2-Octyl-2-pentenedioic acid		NEG	5.262	0.475677	0.00048542	0.00655208	-1.07195	1.71775	Down
Organic acids	3-Hydroxydodecanedioic acid	HMDB0000413	NEG	5.563	0.736477	0.000722972	0.00879415	-0.441287	1.3713	Down
	BMK methyl glycidate		POS	5.599	2.17871	0.00247027	0.0206637	1.12347	1.83141	Up
	NP-022500		POS	5.783	2.42237	0.00659692	0.0401034	1.27642	1.48582	Up
	2-Methoxyestradiol		NEG	5.883	0.704377	0.00163056	0.0155714	-0.50558	1.57189	Down
	5,7-Dihydroxy-4-methylcoumarin		NEG	5.884	3.58819	0.00216597	0.0189044	1.84326	2.11346	Up
	Carbaprostacyclin		POS	5.896	0.744745	0.00517432	0.0342845	-0.425182	1.48161	Down
Benzene and derivatives	Phenylbutazone	HMDB0014950	NEG	6.068	2.7235	0.00414944	0.0293881	1.44546	1.99269	Up
	Cycloolivil		NEG	6.072	1.38416	0.00285761	0.0228104	0.469013	1.82601	Up
Benzene and derivatives	2,4,5-Trimethoxybenzaldehyde	HMDB0029648	POS	6.1	1.36678	0.00544273	0.0354221	0.450777	1.08444	Up
Fatty acyls[FA]	Corchorifatty acid F	HMDB0035919	NEG	6.164	0.466771	0.000359654	0.00527326	-1.09921	2.09556	Down
	Rhodamine 6G		POS	6.164	0.696875	0.000596058	0.00765594	-0.521028	1.84415	Down
	NP-015559		NEG	6.179	2.90673	6.38337e-05	0.00139712	1.5394	2.46091	Up
	NP-005519		NEG	6.204	0.582292	0.00292378	0.0232018	-0.780185	1.80909	Down
Benzene and derivatives	Diphenylamine	HMDB0032562	POS	6.253	4.20731	0.000103205	0.00206647	2.0729	2.47069	Up
	NP-005821		POS	6.279	2.58911	0.00135242	0.0136863	1.37246	2.17204	Up
1,3,5-triazines	Simazine		POS	6.305	3.34826	0.00862502	0.047914	1.74341	1.83144	Up
	NP-020240		POS	6.356	6.93627	0.0041976	0.0296277	2.79416	2.17073	Up
	NP-020535		NEG	6.637	2.33571	0.00529427	0.0348243	1.22386	2.03657	Up
	Victoria blue B		POS	6.713	0.727541	0.00114137	0.0121551	-0.458899	1.65933	Down
	17alpha-Hydroxyprogesterone		POS	6.917	3.96505	0.00345871	0.0260215	1.98734	1.9103	Up
	NP-018711		POS	6.948	4.18939	0.00490746	0.0330574	2.06674	2.02793	Up
	4-(4-hydroxy-2,6,6-trimethyl-3-{[(2R,3R,4S,5S,6R)-3,4,5-trihydroxy-6-(hydroxymethyl)oxan-2-yl]oxy}cyclohex-1-en-1-yl)butan-2-one		POS	6.964	4.35573	0.0024921	0.0207803	2.12291	1.82686	Up
Bile acids, alcohols and derivatives	3-dehydrocholate	HMDB0304121	POS	7.007	4.552	0.000571715	0.00741093	2.1865	2.4412	Up
	NP-021797		NEG	7.026	0.511329	1.76412e-07	1.33981e-05	-0.967675	2.3192	Down
	NP-004020		NEG	7.031	0.568129	1.37999e-05	0.000421021	-0.815709	2.28365	Down
Substituted pyrroles	Atorvastatin	HMDB0005006	NEG	7.118	3.07171	0.00103605	0.0113417	1.61904	2.53163	Up
Sterol lipids[ST]	Diosgenin		POS	7.244	4.41183	0.000269533	0.00427086	2.14138	2.55977	Up
	NP-002322		NEG	7.324	0.424882	1.03108e-08	1.42554e-06	-1.23487	2.54496	Down
	NP-008993		POS	7.389	1.20293	1.60275e-05	0.000475677	0.266558	2.53009	Up
	A-834735		POS	7.436	1.24549	6.75069e-07	3.95031e-05	0.316709	1.23829	Up
	Bicyclo prostaglandin E2		POS	7.462	0.383063	3.26307e-11	1.40796e-08	-1.38435	2.79513	Down
	KPH		POS	7.487	3.46167	6.31544e-06	0.000229607	1.79147	2.53466	Up
Purines and derivatives	Olomoucine	HMDB0035233	POS	7.564	1.24078	0.000431174	0.00602922	0.311245	1.0317	Up
	Prostaglandin D1		POS	7.651	0.291558	1.39839e-10	4.53782e-08	-1.77815	3.12592	Down
Fatty acyls[FA]	alpha-Eleostearic acid		POS	7.687	0.685379	6.49362e-06	0.000234565	-0.545026	1.94468	Down
Fatty acyls[FA]	Palmitoylcarnitine	HMDB0000222	POS	7.732	0.740158	0.00014907	0.00273899	-0.434094	1.49012	Down
	NP-007909		POS	7.865	0.484126	0.000710886	0.00869562	-1.04654	1.79356	Down
	(11E,15Z)-9,10,13-trihydroxyoctadeca-11,15-dienoic acid		POS	7.883	0.581111	0.00148712	0.0146603	-0.783115	1.68638	Down
Lignans and related compounds	Matairesinol	HMDB0035698	NEG	7.988	2.82214	0.00547446	0.0355431	1.49679	1.74497	Up
Fatty acyls[FA]	16-Hydroxyhexadecanoic acid	HMDB0006294	NEG	8.039	0.725854	0.00103639	0.0113417	-0.462248	1.25013	Down
	(2E)-2-[2-(1,2,4a,5-tetramethyl-1,2,3,4,4a,7,8,8a-octahydronaphthalen-1-yl)ethyl]but-2-enedioic acid		POS	8.089	0.579924	4.50546e-08	4.52448e-06	-0.786065	2.02289	Down
	Poly THF n5		POS	8.164	2.04563	0.0029316	0.0232363	1.03255	1.79241	Up
	NP-013663		POS	8.182	0.738586	0.000723419	0.00879686	-0.437163	1.22867	Down
	(+/-)13-HODE		NEG	8.197	0.43965	2.56452e-10	7.62847e-08	-1.18557	2.70509	Down
	(+/-)12-HpETE		POS	8.226	0.407339	1.81125e-10	5.64436e-08	-1.2957	2.81867	Down
Fatty acyls[FA]	16(R)-HETE	HMDB0004680	POS	8.237	0.584278	0.00555559	0.0358364	-0.775273	1.87726	Down
	NP-001134		POS	8.266	1.24568	0.000409723	0.00580806	0.316934	1.05005	Up
	Palmitelaidic acid methyl ester		POS	8.282	3.53079	5.62018e-07	3.4055e-05	1.81999	2.77321	Up
	(+/-)11(12)-DiHET		POS	8.307	0.424315	1.38538e-08	1.77742e-06	-1.23679	2.54756	Down
Fatty acyls[FA]	(R)-3-Hydroxy myristic acid	HMDB0010731	NEG	8.318	0.575216	2.34374e-07	1.69479e-05	-0.797825	2.09789	Down
	NP-011548		NEG	8.379	0.359426	8.71106e-11	3.05393e-08	-1.47623	2.97818	Down
	(+/-)9-HODE		NEG	8.723	0.658081	5.41278e-08	5.28689e-06	-0.603663	1.79284	Down
Fatty acyls[FA]	8(S)-Hydroxy-(5Z,9E,11Z,14Z)-eicosatetraenoic acid	HMDB0004679	NEG	8.779	0.666668	0.000102778	0.00205896	-0.584961	1.59154	Down
	NP-003535		NEG	8.788	0.692967	0.00411817	0.0292299	-0.52914	1.47373	Down
	5-[(1S,2R,4aR)-5-(Hydroxymethyl)-1,2,4a-trimethyl-1,2,3,4,4a,7,8,8a-octahydro-1-naphthalenyl]-3-methylpentanoic acid		NEG	8.895	0.677656	5.65949e-06	0.000210873	-0.561374	1.63915	Down
	palmitoyl sphingomyelin (d18:1/16:0)		POS	8.895	1.49402	0.00013664	0.00255971	0.579198	1.5674	Up
Vitamins and derivatives	Calcitriol	HMDB0001903	NEG	9.08	0.780103	0.00116985	0.0123768	-0.358264	1.07877	Down
	PEG Monooleate n8		POS	9.217	0.516217	7.49446e-05	0.00160191	-0.953951	1.93934	Down
	PEG Monooleate n7		POS	9.226	0.42192	7.1022e-07	4.08897e-05	-1.24496	2.40377	Down
	PEG Monooleate n5		POS	9.243	0.234406	2.60786e-09	4.71879e-07	-2.09292	3.32454	Down
	Bis(2-ethylhexyl) phthalate		POS	9.341	1.28715	0.00635813	0.039112	0.364184	1.08637	Up
	NP-020609		NEG	9.384	0.678919	0.000903191	0.0102973	-0.558689	1.54224	Down
Amines and derivatives	LysoPE(P-16:0/0:0)	HMDB0011152	NEG	9.579	0.714372	0.00109005	0.0117844	-0.485253	1.33103	Down
	(+/-)9(10)-EpOME		NEG	9.678	0.545361	1.05354e-06	5.57512e-05	-0.874717	2.1791	Down
Fatty acyls[FA]	Docosahexaenoic Acid	HMDB0002183	NEG	9.718	0.538546	2.08334e-05	0.000584935	-0.89286	1.92117	Down
	NP-020521		NEG	9.785	0.455091	0.000106791	0.00212634	-1.13577	2.1462	Down
Organic acids	N8-Acetylspermidine	HMDB0002189	POS	0.701	1.35284	0.000300151	0.00464542	0.435991	1.30485	Up
Benzene and derivatives	2-Naphthalenesulfonic acid		NEG	0.735	0.779209	0.0079381	0.0453929	-0.359918	1.10545	Down
Carbohydrates	D-(+)-Arabitol	HMDB0000568	NEG	0.74	1.73842	0.0074591	0.0435706	0.797774	1.12751	Up
	2-Methoxybenzene-1,3,5-triol		POS	0.939	0.737611	0.0043029	0.0301756	-0.439067	1.12167	Down
	NP-014924		POS	1.127	0.777561	0.000410734	0.00581379	-0.362972	1.19392	Down
	Urapidil		POS	1.152	2.694	0.00100295	0.0110932	1.42975	1.80291	Up
	2-Aminobenzothiazole		POS	1.205	3.94191	0.00301889	0.0236695	1.97889	1.86603	Up
	NP-015145		POS	1.308	3.3942	0.00396697	0.0284826	1.76307	1.77862	Up
	4-Ethylphenylsulfate	HMDB0062551	NEG	1.407	1.68496	0.00485756	0.0328108	0.752712	1.84373	Up
Amino acids, peptides, and analogues	3-Hydroxylidocaine	HMDB0060655	POS	1.424	0.776129	0.00253955	0.0210504	-0.365632	1.1383	Down
Flavonoids	Catechin	HMDB0002780	NEG	1.471	0.721391	0.00031432	0.00481161	-0.471148	1.43299	Down
Carbohydrates	D-Glucose 6-phosphate	HMDB0001401	POS	1.486	0.74802	0.00395501	0.0284212	-0.41885	1.22709	Down
Amino acids, peptides, and analogues	S-Carboxymethyl-L-cysteine	HMDB0029415	NEG	1.495	0.770886	1.18838e-05	0.000373295	-0.37541	1.30614	Down
Caprolactams	Epsilon-caprolactam	HMDB0062769	POS	1.5	3.07828	2.97732e-06	0.00012707	1.62212	2.70083	Up
	2'-Deoxycytidine		NEG	1.547	5.57775	0.000499171	0.00669397	2.47968	2.21414	Up
Alkaloids	Tropine		POS	1.553	3.75818	0.000596938	0.00766224	1.91003	2.44483	Up
Benzene and derivatives	Haloxyfop		POS	1.554	1.81365	0.00281515	0.0225576	0.858897	1.48731	Up
Amino acids, peptides, and analogues	Acetylcysteine	HMDB0001890	POS	1.56	0.603651	2.5669e-05	0.000688451	-0.728214	1.67565	Down
Benzene and derivatives	Lamotrigine	HMDB0014695	POS	1.585	4.87562	0.00147922	0.0146044	2.28559	2.54168	Up
	1-(4-hydroxyphenyl)propane-1,2-diol		POS	1.715	0.762372	0.000350879	0.00519113	-0.391433	1.35339	Down
	[(1S,6S,7R)-6-(acetyloxy)-1-[(3-methylbutanoyl)oxy]-4a,5,6,7a-tetrahydro-1H-spiro[cyclopenta[c]pyran-7,2'-oxirane]-4-yl]methyl 3-methylbutanoate		POS	1.717	0.768824	0.00335847	0.025492	-0.379274	1.2616	Down
	Norfenefrine		POS	1.718	0.724672	8.82452e-07	4.78584e-05	-0.4646	1.6353	Down
Carbohydrates	N-Glycolylneuraminic acid	HMDB0000833	NEG	1.729	13.6384	0.000799747	0.00944707	3.76961	2.56542	Up
	1-methyl 4-[(5R,9S,13S)-5,9,13-trimethyltetracyclo[11.2.1.0脗a,脗a芒聛掳.0芒聛麓,芒聛a]hexadec-14-en-5-yl]methyl butanedioate		POS	1.817	3.01095	9.1234e-09	1.27032e-06	1.59022	3.03741	Up
	D & C Yellow 11		POS	1.895	0.739315	0.00585779	0.0370525	-0.435739	1.30639	Down
	(2S)-7-Hydroxy-3-oxo-3,4-dihydro-2H-1,4-benzoxazin-2-yl beta-D-glucopyranoside		NEG	1.936	1.59384	0.00188377	0.0171855	0.672506	1.6216	Up
Carbohydrates	Rhamnose	HMDB0000849	POS	1.943	1.95814	0.00150467	0.0147956	0.969484	2.461	Up
Steroids and derivatives	Finasteride	HMDB0001984	POS	1.948	1.3537	0.00105167	0.0114769	0.436913	1.29715	Up
	Cyclopentylacetic acid		NEG	2.202	2.57955	0.000132573	0.00250133	1.36712	2.57016	Up
Fatty acyls[FA]	Mevalonic acid	HMDB0000227	NEG	2.52	0.702286	4.4453e-06	0.00017437	-0.50987	1.62797	Down
Amines and derivatives	Pholedrine	HMDB0060767	POS	2.561	2.00418	0.00400502	0.0286495	1.00301	2.11707	Up
Phenols and derivatives	Tyrosol	HMDB0004284	NEG	2.602	0.595964	0.000170034	0.00303196	-0.746702	1.70894	Down
Carbohydrates	alpha-D-Mannose 1-phosphate	HMDB0006330	NEG	2.609	0.796574	0.00234769	0.0199788	-0.32812	1.21142	Down
	D-Mannose 6-phosphate		NEG	2.617	0.792813	0.00239098	0.0202095	-0.334947	1.21567	Down
	Cryptotanshinone		POS	2.792	5.72912	0.00380492	0.0276933	2.51831	2.24582	Up
Benzene and derivatives	Medetomidine	HMDB0014771	POS	2.901	5.05555	2.60184e-06	0.000114659	2.33787	2.97797	Up
Aminotriazines	Desethylatrazine	HMDB0033249	POS	2.977	0.508927	0.00565019	0.0362505	-0.974469	1.40952	Down
	Miquelianin		NEG	2.98	2.97751	0.00571196	0.0365039	1.57411	2.02248	Up
	glucuronide of C8H18O2		POS	3.053	0.548353	3.41506e-10	9.64694e-08	-0.866823	2.17276	Down
	3-hydroxy-2-[3-methyl-2-({[3,4,5-trihydroxy-6-(hydroxymethyl)oxan-2-yl]oxy}methyl)cyclopent-2-en-1-yl]propanoic acid		POS	3.053	0.54712	1.56647e-10	5.0006e-08	-0.870071	2.20834	Down
Piperazines	Prazosin	HMDB0014600	POS	3.124	4.15722	0.00013268	0.00250133	2.05562	2.8394	Up
Carbohydrates	D-(+)-Fucose		NEG	3.131	3.43498	0.00624536	0.0386362	1.7803	1.92707	Up
	Metolachlor morpholinone		POS	3.215	0.176909	2.22852e-09	4.16681e-07	-2.49892	3.59445	Down
	3-{[4-(2-Pyrimidinyl)piperazino]carbonyl}-2-pyrazinecarboxylic acid		POS	3.218	3.74103	0.00110769	0.0119192	1.90344	2.45159	Up
Bile acids, alcohols and derivatives	Taurodehydrocholic acid	HMDB0258743	POS	3.254	2.47831	5.15754e-06	0.000195852	1.30936	2.43114	Up
	(R,S)-Anatabine		POS	3.299	144.504	3.62161e-05	0.000902872	7.17496	4.01631	Up
	(6,6-Dimethylbicyclo[3.1.1]hept-2-yl)methyl 6-O-[(2R,3R,4R)-3,4-dihydroxy-4-(hydroxymethyl)tetrahydro-2-furanyl]-beta-D-glucopyranoside		POS	3.302	4.64702	0.000127659	0.00242034	2.21631	2.54043	Up
	3-Methyl-3,4-dihydro-1H-1,4-benzodiazepine-2,5-dione		NEG	3.328	4.36876	0.00149047	0.0146859	2.12722	2.19843	Up
Carbohydrates	Glucosamine 6-sulfate	HMDB0000592	POS	3.345	2.51752	0.0043934	0.0306407	1.33201	1.79613	Up
	5-[2-(3,4-dihydroxy-2,5-dimethoxyoxolan-3-yl)ethyl]-5,6,8a-trimethyl-octahydro-2H-spiro[naphthalene-1,2'-oxirane]-2,3-diol		POS	3.372	3.06461	3.53782e-05	0.000887052	1.61571	2.64104	Up
	Pirlimycin		POS	3.382	3.37547	5.72017e-06	0.000212692	1.75509	3.07093	Up
	NP-001798		POS	3.401	3.81443	0.0044866	0.031048	1.93147	2.03936	Up
	NP-011220		POS	3.455	3.43815	0.00306654	0.0239094	1.78163	1.75959	Up
1,4-benzodiazepines	Clonazepam	HMDB0015201	POS	3.455	5.08549	0.00246969	0.0206637	2.34639	2.03773	Up
	15-Deoxy-delta12,14-prostaglandin A1		POS	3.466	2.83764	3.78219e-05	0.000938142	1.50469	2.45768	Up
Amines	Minoxidil	HMDB0014494	POS	3.468	0.789991	9.53787e-05	0.00193542	-0.340092	1.09954	Down
Carbohydrates	N-Acetyl-D-glucosamine	HMDB0000215	NEG	3.501	3.76402	0.00242193	0.0203984	1.91228	1.87173	Up
	CAPSO		NEG	3.523	2.1248	0.000343958	0.0051196	1.08732	1.75951	Up
	6-Phenoxynicotinic acid		POS	3.552	2.60306	6.6429e-07	3.89885e-05	1.38021	2.73336	Up
	methyl 5-({[3-(tert-butyl)-1-(4-fluorobenzyl)-1H-pyrazol-5-yl]carbonyl}amino)-2-morpholinobenzoate		POS	3.56	2.69106	0.000265978	0.00422991	1.42818	2.26373	Up
	Benazepril		POS	3.622	7.14928	0.00218053	0.0190012	2.8378	2.37503	Up
	1-(beta-D-Glucopyranosyloxy)-7-methyl-1,4a,5,6,7,7a-hexahydrocyclopenta[c]pyran-4-carboxylic acid		NEG	3.652	29.284	0.000120325	0.00232649	4.87204	3.50835	Up
Amino acids, peptides, and analogues	Vildagliptin	HMDB0015596	POS	3.723	2.69677	0.00122807	0.0127668	1.43123	1.67208	Up
	Propyphenazone		POS	3.772	4.32576	0.000680406	0.00843014	2.11295	2.20894	Up
Phenylpropanoids	p-Coumaryl alcohol 4-glucoside		NEG	3.797	2.42784	0.00130782	0.0133763	1.27967	1.85208	Up
	YLK		POS	3.825	3.13985	0.0020344	0.0181136	1.6507	1.91983	Up
	NP-000568		POS	3.83	1.20875	0.000163248	0.00293899	0.273518	2.44556	Up
Organic acids	Monoethyl malonic acid	HMDB0000576	POS	3.886	2.87324	0.00195377	0.0176153	1.52268	1.71494	Up
	3-(4-{[1,3-Dihydroxy-1-(4-hydroxy-3-methoxyphenyl)-2-propanyl]oxy}-3-methoxyphenyl)propyl 6-deoxy-alpha-L-mannopyranoside		NEG	3.901	1.62825	0.000777402	0.00926113	0.703324	1.53434	Up
Benzene and derivatives	Alfentanil	HMDB0014940	POS	3.92	0.635908	1.03173e-09	2.34167e-07	-0.65311	1.89147	Down
	Trinexapac		NEG	3.933	2.58605	0.00314767	0.0243774	1.37075	2.16308	Up
Glycerophospholipids[GP]	PC(16:0/18:0)	HMDB0007970	POS	3.959	1.36802	0.000421741	0.00592051	0.452092	1.28657	Up
	EPK		POS	3.966	3.11464	5.67737e-08	5.4772e-06	1.63906	2.77025	Up
Pyridine and derivatives	2-Pyridylacetic acid	HMDB0060722	POS	3.985	0.707192	4.16648e-06	0.000166257	-0.499827	1.60018	Down
	Fosthiazate		POS	4.001	0.66484	3.36561e-06	0.000140332	-0.588921	1.68565	Down
Benzene and derivatives	Fluconazole	HMDB0014342	POS	4.031	2.55098	6.48668e-05	0.001415	1.35105	2.68928	Up
Flavonoids	Cynaroside	HMDB0035588	NEG	4.079	2.67071	0.00371044	0.027242	1.41722	1.96865	Up
	3-hydroxy-3-(2-pyridylmethyl)indolin-2-one		POS	4.126	5.75126	0.000444672	0.0061544	2.52388	3.0348	Up
	Acetyl norfentanyl		POS	4.183	7.88197	0.000117954	0.0022931	2.97856	2.45432	Up
	3-hydroxy-2-(hydroxymethyl)-2,3,3a,9a-tetrahydro-6H-furo[2',3':4,5][1,3]oxazolo[3,2-a]pyrimidin-6-one		POS	4.201	6.16468	0.00824887	0.0466032	2.62403	1.80446	Up
	1-(2-furyl)pentane-1,4-dione		POS	4.245	4.4823	0.00301735	0.0236644	2.16424	2.06065	Up
	C7-HSL		POS	4.251	4.60494	0.00393619	0.0283119	2.20318	1.99942	Up
	2-[(4-hydroxy-3,5-dimethoxyphenyl)methoxy]-6-(hydroxymethyl)oxane-3,4,5-triol		POS	4.278	5.95636	0.00739807	0.043327	2.57443	1.72495	Up
	6beta-Naltrexol-d3		POS	4.294	3.98611	0.0016505	0.0157069	1.99498	2.248	Up
Carbohydrates	Glucaric acid	HMDB0000663	NEG	4.297	0.708569	0.00634826	0.0390753	-0.49702	1.52016	Down
	Dipropyl hexanedioate		POS	4.328	0.825599	2.51005e-05	0.00067644	-0.276486	1.07991	Down
	NP-019848		POS	4.404	0.718302	6.01006e-07	3.61386e-05	-0.477338	1.51615	Down
	AUDA		POS	4.464	1.32046	2.59849e-07	1.82214e-05	0.401035	1.44495	Up
	3-[2-(beta-D-Glucopyranosyloxy)-4-methoxyphenyl]propanoic acid		NEG	4.475	3.47356	0.00235014	0.019991	1.79641	2.23566	Up
Flavonoids	Eriodictyol	HMDB0005810	POS	4.614	4.90326	0.000738159	0.0089181	2.29374	2.23992	Up
Quinone	Tacrine	HMDB0014526	POS	4.642	0.713807	5.34558e-05	0.00122316	-0.486394	1.42652	Down
Indole and derivatives	Etodolac	HMDB0014887	POS	4.642	0.766298	2.2143e-07	1.61907e-05	-0.384023	1.39878	Down
	Di(2-ethylhexyl) phthalate		POS	4.691	0.372993	7.5907e-14	1.35477e-10	-1.42278	3.02251	Down
	Tranexamic acid		POS	4.71	5.59319	6.11352e-05	0.00135314	2.48367	2.73969	Up
	N1-(2,3-Dihydro-1H-inden-5-yl)acetamide		POS	4.744	0.80883	6.72766e-06	0.000239384	-0.306091	1.15176	Down
	Ipratropium		POS	4.746	0.691808	5.26557e-06	0.000199131	-0.531557	1.50045	Down
	7-hydroxy-1,4a-dimethyl-9-oxo-7-(propan-2-yl)-1,2,3,4,4a,4b,5,6,7,9,10,10a-dodecahydrophenanthrene-1-carboxylic acid		POS	4.747	2.7234	0.000172378	0.00306679	1.44541	2.16667	Up
Amino acids, peptides, and analogues	Alanylphenylalanine	HMDB0028694	POS	4.837	0.680005	8.62981e-07	4.70914e-05	-0.556382	1.84796	Down
	N-Feruloyloctopamine		NEG	4.879	2.41188	0.00293549	0.0232524	1.27016	1.42979	Up
	NP-022394		POS	4.964	0.643672	2.2791e-11	1.04281e-08	-0.635602	1.9411	Down
Fatty acyls[FA]	Prostaglandin E2	HMDB0001220	POS	5.006	0.793743	1.65244e-05	0.000487828	-0.333256	1.15074	Down
Benzene and derivatives	Monobutyl phthalate	HMDB0013247	NEG	5.054	1.65697	0.000171534	0.00305317	0.72855	1.73901	Up
Fatty acyls[FA]	Thromboxane B2	HMDB0003252	POS	5.15	0.721468	5.70046e-10	1.47256e-07	-0.470992	1.6487	Down
	{(1R,2R)-2-[(2Z)-5-(Hexopyranosyloxy)-2-penten-1-yl]-3-oxocyclopentyl}acetic acid		NEG	5.271	1.24079	0.00645237	0.0394568	0.311258	1.58088	Up
Purines and derivatives	Guanine	HMDB0000132	NEG	5.356	4.24321	0.00492275	0.0331206	2.08515	2.03224	Up
Purines and derivatives	Guanosine 5'-diphosphate (GDP)	HMDB0001201	NEG	5.366	1.84082	0.00368976	0.0271359	0.880346	1.84388	Up
	5-Amino-2-methylphenol		POS	5.603	19.8122	0.00834675	0.0469602	4.30831	1.70365	Up
	N-{4-[(2R,3R)-3-(Hydroxymethyl)-4-methyl-5-oxo-2-morpholinyl]phenyl}-2,2-dimethylpropanamide		POS	5.86	4.29947	0.00871323	0.048182	2.10416	1.91242	Up
	2-[(5R,8S,8aS)-3,8-dimethyl-2-oxo-1,2,4,5,6,7,8,8a-octahydroazulen-5-yl]prop-2-enoic acid		POS	6.074	4.14252	0.000208188	0.00350268	2.05051	2.21549	Up
Benzene and derivatives	Trimethoprim	HMDB0014583	POS	6.08	2.87621	0.00591215	0.0372557	1.52417	1.81318	Up
	NP-014693		POS	6.105	1.36989	0.00493748	0.0331743	0.454059	1.09641	Up
Bile acids, alcohols and derivatives	Lithocholic Acid	HMDB0000761	POS	6.237	4.81139	0.000662233	0.00826265	2.26645	2.40372	Up
	Carvone		POS	6.305	4.54087	0.000923474	0.0104677	2.18297	2.25544	Up
	15-epi Prostaglandin A1		POS	6.56	4.41123	0.00555328	0.0358364	2.14118	1.9451	Up
	EPH		POS	6.672	1.24879	0.0022184	0.0191947	0.320529	1.05303	Up
Carbohydrates	N-Acetyl-b-glucosaminylamine	HMDB0001104	POS	6.704	15.5197	0.000716525	0.00873356	3.95603	2.48408	Up
	Dibenzoylmethane		POS	6.906	4.28328	0.00145317	0.0144161	2.09872	2.13841	Up
	4-{[(3S)-3-{5-[4-(Dimethylamino)phenyl]-1,3,4-oxadiazol-2-yl}-1-pyrrolidinyl]methyl}benzoic acid		NEG	6.919	0.413521	1.22179e-12	1.19934e-09	-1.27397	2.93277	Down
Fatty acyls[FA]	Palmitoleoylcarnitine (C16:1)	HMDB0240782	POS	6.983	4.56421	0.0023498	0.019991	2.19037	2.21964	Up
Steroids and derivatives	11-Oxoetiocholanolone	HMDB0006031	POS	7.061	0.663834	6.93976e-05	0.00149967	-0.591105	1.58461	Down
	NP-021292		POS	7.218	3.85949	0.00893432	0.0489881	1.94841	1.82035	Up
	Perfluorooctanoic acid (PFOA)		NEG	7.243	0.714081	0.00464598	0.031737	-0.485841	1.41615	Down
Carbohydrates	Tobramycin	HMDB0014822	POS	7.285	0.738199	0.00439656	0.0306518	-0.437918	1.70432	Down
	Tanshinone IIA		POS	7.385	1.65191	0.00833591	0.0469194	0.724132	1.70222	Up
Fatty acyls[FA]	Undecanoic acid	HMDB0000947	NEG	7.423	2.48848	0.00470566	0.0319944	1.31527	2.07941	Up
	4-phenylbenzo[4,5]imidazo[1,2-a]pyrimidin-2-amine		POS	7.505	4.7274	2.74404e-05	0.000727654	2.24105	2.61533	Up
Benzodioxoles	Piperanine	HMDB0033874	POS	7.522	5.21362	7.63486e-07	4.31998e-05	2.38229	3.18101	Up
	NP-007763		NEG	7.565	0.058136	2.58457e-09	4.6983e-07	-4.10442	4.48119	Down
	Kahweol		POS	7.616	1.53365	0.000503218	0.00673445	0.616965	1.55412	Up
	NP-016928		POS	7.625	2.91562	0.000350099	0.00518742	1.5438	2.40934	Up
	THJ		POS	7.685	3.61437	0.00497277	0.0332804	1.85375	1.98705	Up
	Glycochenodeoxycholic Acid (sodium salt)		NEG	7.73	1.72191	0.00604853	0.0378721	0.784012	1.60265	Up
	PG(18:0/0:0)		NEG	7.731	9.59675	2.7175e-05	0.000722428	3.26255	3.13919	Up
	NP-006862		NEG	7.734	0.489657	1.36178e-06	6.89052e-05	-1.03016	2.01304	Down
Steroids and derivatives	Stigmasterol	HMDB0000937	POS	7.749	2.62817	0.00145949	0.0144531	1.39406	2.08149	Up
Pyrimidines and pyrimidine derivatives	Thiamine	HMDB0000235	POS	7.959	4.03048	0.00274391	0.0221869	2.01095	1.78486	Up
Fatty acyls[FA]	Nonanoic acid	HMDB0000847	NEG	8.038	0.677419	0.00335035	0.0254649	-0.561879	1.33987	Down
	Tributylphosphine oxide		POS	8.077	0.742172	0.000555845	0.00725815	-0.430174	1.35233	Down
	NP-019569		NEG	8.377	0.525558	0.00332203	0.0253232	-0.928078	2.33813	Down
	5alpha-androstan-3alpha,17alpha-diol monosulfate		NEG	8.518	0.0930636	1.79895e-11	8.61414e-09	-3.42564	4.39807	Down
	NP-008882		POS	8.6	0.785007	0.000182322	0.00319848	-0.349223	1.24518	Down
Steroids and derivatives	5alpha-Pregnan-3,20-dione	HMDB0003759	POS	8.719	0.533222	4.09845e-05	0.000993516	-0.907192	1.77835	Down
Vitamins and derivatives	Ergocalciferol	HMDB0000900	POS	8.786	1.32495	2.05595e-05	0.000578274	0.405933	1.21983	Up
	(+/-)9(10)-DiHOME		NEG	8.842	0.592952	0.00638089	0.0391878	-0.754012	1.60811	Down
	Prostaglandin A1 ethyl ester		NEG	8.858	0.443332	2.361e-06	0.000106806	-1.17354	2.18405	Down
	(12Z)-9,10,11-trihydroxyoctadec-12-enoic acid		POS	8.877	1.7764	6.53409e-06	0.000235593	0.828955	1.8995	Up
	N-Acetyl-D-alloisoleucine		NEG	9.086	0.681428	0.00180023	0.0166555	-0.553366	1.64396	Down
	NP-019748		POS	9.158	0.725494	0.00587262	0.0371198	-0.462965	1.21026	Down
Glycerophospholipids[GP]	PC(O-16:0/20:4(8Z,11Z,14Z,17Z))	HMDB0013407	POS	9.18	0.775509	0.00816254	0.0462643	-0.366785	1.00773	Down
	PEG Monooleate n4		POS	9.244	0.769932	0.000535589	0.00706888	-0.377197	2.10326	Down
Amines	2-Amino-1,3-octadecanediol	HMDB0000269	POS	9.281	1.51325	0.00060626	0.00774643	0.597651	1.37388	Up
	Diundecyl phthalate		POS	9.285	0.596359	0.000460951	0.00630197	-0.745747	1.75495	Down
	1-Methyl-2-{(3S)-1-[4-(2-pyridinyl)benzyl]-3-pyrrolidinyl}-1H-benzimidazole		POS	9.329	0.809885	0.004051	0.0288837	-0.304211	1.13261	Down
	Meprednisone		POS	9.332	0.816203	0.00487406	0.0328755	-0.292999	1.10804	Down
Organic acids	Palmitoyl ethanolamide	HMDB0002100	POS	9.35	3.35243	0.00386502	0.0279591	1.74521	1.6697	Up
	(2E)-3-(Acetoxymethyl)-5-[(1S,4aR,8aR)-2-(hydroxymethyl)-5,5,8a-trimethyl-1,4,4a,5,6,7,8,8a-octahydro-1-naphthalenyl]-2-pentenoic acid		NEG	9.539	0.66137	0.00193842	0.0175236	-0.596471	1.48865	Down
	LysoPA(18:0/0:0)		NEG	9.761	0.674419	0.000207649	0.00349825	-0.568282	1.55421	Down
