# Supplementary material for: Deep and periventricular white matter hyperintensities exhibit differential metabolic profiles in arteriosclerotic cerebral small vessel disease: an untargeted metabolomics study
Source: Front Neurosci. 2025 May 21;19:1607242. doi: 10.3389/fnins.2025.1607242 (PMC12133732; doi:10.3389/fnins.2025.1607242)
Supplement: Supplementary file 3 [file Table_2.xlsx]

## Sheet: Table2
Name	modules	HMDB ID	MM	GS	FC	FDR	VIP
DWMH (n=29)
Loperamide	black	HMDB0004999	0.952214	-0.30927	0.752888	0.00013772	1.32713
Flurandrenolide	black	HMDB0014984	0.910345	-0.384822	0.658356	6.3604e-09	1.89794
Minoxidil	black	HMDB0014494	0.899398	-0.305503	0.789991	0.00193542	1.09954
Alfentanil	black	HMDB0014940	0.938824	-0.374977	0.635908	2.34167e-07	1.89147
Etodolac	black	HMDB0014887	0.931295	-0.382096	0.766298	1.61907e-05	1.39878
Prostaglandin E2	black	HMDB0001220	0.934606	-0.302163	0.793743	0.000487828	1.15074
5E,8E,11E-hexadecatrienoic acid	green	HMDB0340898	0.913549	-0.37961	0.543809	0.000492261	2.21099
Stearidonic acid	green	HMDB0006547	0.872506	-0.461216	0.613676	0.0058746	1.76306
Myristic Acid	green	HMDB0000806	0.871964	-0.378251	0.769033	0.038396	1.25922
gamma-Linolenic acid	green	HMDB0003073	0.896558	-0.426198	0.690746	0.018304	1.66447
Palmitoleic Acid	green	HMDB0003229	0.877073	-0.320034	0.831844	0.0716175	1.34371
(R)-3-Hydroxy myristic acid	green	HMDB0010731	0.90117	-0.426339	0.575216	1.69479e-05	2.09789
8(S)-Hydroxy-(5Z,9E,11Z,14Z)-eicosatetraenoic acid	green	HMDB0004679	0.880418	-0.351222	0.666668	0.00205896	1.59154
Dihomo-alpha-linolenic acid	green	HMDB0060039	0.862974	-0.368921	0.839268	0.126548	0.974232
9-hydroxyoctadecanoic acid	green	HMDB0061661	0.832204	-0.324897	0.858817	0.0185243	0.816248
Adrenic acid	green	HMDB0002226	0.921474	-0.206702	0.835592	0.0668679	1.42952
Linoleic acid	green	HMDB0000673	0.840283	-0.240015	0.923838	0.18007	0.542908
Androsterone	green	HMDB0000031	0.919276	-0.283824	0.821026	0.0543772	1.03002
Acrylic acid	greenyellow	HMDB0031647	0.900386	0.46441	1.20484	0.0191493	0.836129
Succinic semialdehyde	greenyellow	HMDB0001259	0.807673	0.487113	1.22773	0.0171624	0.927875
Purine	greenyellow	HMDB0001366	0.83533	0.636418	1.30574	0.00089632	1.17296
Kojic acid	greenyellow	HMDB0032923	0.894526	0.441567	1.22377	0.0579021	0.769663
3-Hydroxy-3-methylglutaric acid	greenyellow	HMDB0000355	0.901904	0.528996	1.41187	0.016815	1.11078
D-chiro-Inositol	greenyellow	HMDB0240209	0.877414	0.453226	1.21384	0.043753	0.775404
Uric acid	salmon	HMDB0000289	0.888948	-0.26654	0.821047	0.019489	0.9893
5-Acetylamino-6-amino-3-methyluracil	salmon	HMDB0004400	0.813946	-0.249357	0.834925	0.038467	0.872156
4-Methoxycinnamaldehyde	salmon	HMDB0032611	0.838503	-0.336517	0.842496	0.0237299	0.914832
D-alpha-Aminobutyric acid	salmon	HMDB0000650	0.87092	-0.247902	0.857772	0.0547541	0.822503
Catechin	salmon	HMDB0002780	0.802036	-0.406082	0.721391	0.00481161	1.43299
PVWMH (n=32)
Finasteride	darkolivegreen	HMDB0001984	0.851012	0.423661	1.20484	0.0191493	0.268847
Ursolic acid	darkolivegreen	HMDB0002395	0.867341	0.355487	0.821047	0.019489	-0.284464
Mevalonic acid	darkred	HMDB0000227	0.830436	-0.451848	0.834925	0.038467	-0.260281
5E,8E,11E-hexadecatrienoic acid	green	HMDB0340898	0.913549	-0.456643	0.729614	0.0154074	-0.454795
Stearidonic acid	green	HMDB0006547	0.872506	-0.451256	0.620543	0.00491704	-0.688396
Myristic Acid	green	HMDB0000806	0.871964	-0.345686	0.584787	0.0113865	-0.774018
gamma-Linolenic acid	green	HMDB0003073	0.896558	-0.435852	0.73329	0.0141832	-0.447543
Palmitoleic Acid	green	HMDB0003229	0.877073	-0.309006	0.543809	0.000492261	-0.878828
11(Z),14(Z)-Eicosadienoic acid	green	HMDB0005060	0.87388	-0.246871	0.613676	0.0058746	-0.704451
(R)-3-Hydroxy myristic acid	green	HMDB0010731	0.872914	-0.570911	0.769033	0.038396	-0.378883
8(S)-Hydroxy-(5Z,9E,11Z,14Z)-eicosatetraenoic acid	green	HMDB0004679	0.880418	-0.409352	0.690746	0.018304	-0.533773
Dihomo-alpha-linolenic acid	green	HMDB0060039	0.862974	-0.31147	0.831844	0.0716175	-0.265616
9-hydroxyoctadecanoic acid	green	HMDB0061661	0.832204	-0.344966	1.22773	0.0171624	0.295993
Adrenic acid	green	HMDB0002226	0.921474	-0.252615	1.30574	0.00089632	0.384863
Linoleic acid	green	HMDB0000673	0.840283	-0.216856	1.22377	0.0579021	0.291331
Androsterone	green	HMDB0000031	0.919276	-0.306522	1.41187	0.016815	0.497609
Acrylic acid	greenyellow	HMDB0031647	0.900386	0.345984	0.733719	0.0571878	-0.4467
Succinic semialdehyde	greenyellow	HMDB0001259	0.807673	0.412302	0.740158	0.00273899	-0.434094
Purine	greenyellow	HMDB0001366	0.83533	0.52535	0.575216	1.69479e-05	-0.797825
Kojic acid	greenyellow	HMDB0032923	0.894526	0.274566	0.666668	0.00205896	-0.584961
3-Hydroxy-3-methylglutaric acid	greenyellow	HMDB0000355	0.842182	0.390797	0.839268	0.126548	-0.252797
D-chiro-Inositol	greenyellow	HMDB0240209	0.877414	0.339575	0.858817	0.0185243	-0.219577
Hexanoylcarnitine	orange	HMDB0000756	0.908274	-0.450952	0.835592	0.0668679	-0.25913
trans-2-Dodecenoylcarnitine	orange	HMDB0013326	0.922063	-0.438826	1.21384	0.043753	0.279574
Myristoleoylcarnitine	orange	HMDB0240588	0.844069	-0.416369	0.842496	0.0237299	-0.247259
9-Hexadecenoylcarnitine	orange	HMDB0013207	0.914962	-0.398798	0.857772	0.0547541	-0.221334
Palmitoylcarnitine	orange	HMDB0000222	0.838521	-0.435256	0.721391	0.00481161	-0.471148
Uric acid	salmon	HMDB0000289	0.888948	-0.325951	1.3537	0.0114769	0.436913
5-Acetylamino-6-amino-3-methyluracil	salmon	HMDB0004400	0.813946	-0.268793	0.702286	0.00017437	-0.50987
4-Methoxycinnamaldehyde	salmon	HMDB0032611	0.838503	-0.332822	1.21338	0.0606373	0.279037
D-alpha-Aminobutyric acid	salmon	HMDB0000650	0.87092	-0.284491	0.923838	0.18007	-0.114288
Catechin	salmon	HMDB0002780	0.802036	-0.352923	0.821026	0.0543772	-0.2845
TWMH (n=32)
Loperamide	black	HMDB0004999	0.952214	-0.350443	1.20484	0.0191493	0.836129
Flurandrenolide	black	HMDB0014984	0.910345	-0.486542	0.834925	0.038467	0.872156
Minoxidil	black	HMDB0014494	0.899398	-0.291048	0.543809	0.000492261	2.21099
Alfentanil	black	HMDB0014940	0.938824	-0.445682	0.613676	0.0058746	1.76306
Methylglutaric acid	black	HMDB0000752	0.897294	-0.311478	0.769033	0.038396	1.25922
Etodolac	black	HMDB0014887	0.931295	-0.404295	0.690746	0.018304	1.66447
Prostaglandin E2	black	HMDB0001220	0.934606	-0.30984	0.831844	0.0716175	1.34371
Finasteride	darkolivegreen	HMDB0001984	0.851012	0.382975	1.22773	0.0171624	0.927875
Ursolic acid	darkolivegreen	HMDB0002395	0.867341	0.296818	1.30574	0.00089632	1.17296
5E,8E,11E-hexadecatrienoic acid	green	HMDB0340898	0.913549	-0.453951	1.22377	0.0579021	0.769663
Stearidonic acid	green	HMDB0006547	0.872506	-0.479998	1.41187	0.016815	1.11078
Myristic Acid	green	HMDB0000806	0.871964	-0.376784	0.733719	0.0571878	1.29654
gamma-Linolenic acid	green	HMDB0003073	0.896558	-0.456599	0.752888	0.00013772	1.32713
Palmitoleic Acid	green	HMDB0003229	0.877073	-0.330198	0.658356	6.3604e-09	1.89794
11(Z),14(Z)-Eicosadienoic acid	green	HMDB0005060	0.87388	-0.240459	0.575216	1.69479e-05	2.09789
(R)-3-Hydroxy myristic acid	green	HMDB0010731	0.90117	-0.519391	0.666668	0.00205896	1.59154
8(S)-Hydroxy-(5Z,9E,11Z,14Z)-eicosatetraenoic acid	green	HMDB0004679	0.880418	-0.410958	0.839268	0.126548	0.974232
Dihomo-alpha-linolenic acid	green	HMDB0060039	0.862974	-0.349792	0.858817	0.0185243	0.816248
9-hydroxyoctadecanoic acid	green	HMDB0061661	0.832204	-0.35686	0.835592	0.0668679	1.42952
Adrenic acid	green	HMDB0002226	0.921474	-0.249897	1.21384	0.043753	0.775404
Linoleic acid	green	HMDB0000673	0.840283	-0.237307	0.842496	0.0237299	0.914832
Androsterone	green	HMDB0000031	0.919276	-0.315259	0.857772	0.0547541	0.822503
Acrylic acid	greenyellow	HMDB0031647	0.900386	0.408307	0.721391	0.00481161	1.43299
Succinic semialdehyde	greenyellow	HMDB0001259	0.807673	0.462435	1.3537	0.0114769	1.29715
Purine	greenyellow	HMDB0001366	0.83533	0.595109	1.21338	0.0606373	0.891024
Kojic acid	greenyellow	HMDB0032923	0.894526	0.350649	0.789991	0.00193542	1.09954
3-Hydroxy-3-methylglutaric acid	greenyellow	HMDB0000355	0.842182	0.466896	0.635908	2.34167e-07	1.89147
D-chiro-Inositol	greenyellow	HMDB0240209	0.877414	0.399838	0.835187	0.00120497	1.02108
5-Acetylamino-6-amino-3-methyluracil	salmon	HMDB0004400	0.813946	-0.276663	0.748276	0.204312	0.867838
4-Methoxycinnamaldehyde	salmon	HMDB0032611	0.838503	-0.352739	0.793743	0.000487828	1.15074
D-alpha-Aminobutyric acid	salmon	HMDB0000650	0.87092	-0.287047	0.923838	0.18007	0.542908
Catechin	salmon	HMDB0002780	0.802036	-0.391922	0.821026	0.0543772	1.03002
