# Supplementary material for: Deep and periventricular white matter hyperintensities exhibit differential metabolic profiles in arteriosclerotic cerebral small vessel disease: an untargeted metabolomics study
Source: Front Neurosci. 2025 May 21;19:1607242. doi: 10.3389/fnins.2025.1607242 (PMC12133732; doi:10.3389/fnins.2025.1607242)
Supplement: Supplementary file 4 [file Table_3.xlsx]

## Sheet: Table3
Table 3 Enrichment analyses of differential and hub metabolites.
Metabolite set	Total Compound	hits	Hit metabolites	Raw p	Holm p	FDR
Differential metabolites
Alpha Linolenic Acid and Linoleic Acid Metabolism	17	3	Docosahexaenoic acid; gamma-Linolenic acid; Stearidonic acid	0.0148	1	1
Gluconeogenesis	33	3	Oxoglutaric acid; Guanosine diphosphate; Glucose 6-phosphate	0.0843	1	1
Fatty Acid Biosynthesis	35	3	Dodecanoic acid; Myristic acid; (R)-3-Hydroxy-tetradecanoic acid	0.0969	1	1
Vitamin B6 Metabolism	19	2	Pyridoxine; Pyridoxal	0.121	1	1
Arachidonic Acid Metabolism	67	4	Prostaglandin E2; Thromboxane B2; 8-HETE;16(R)-HETE	0.16	1	1
Purine Metabolism	73	4	Guanine; Hypoxanthine; Inosine; Guanosine diphosphate	0.199	1	1
Thiamine Metabolism	9	1	Thiamine	0.254	1	1
Warburg Effect	57	3	Oxoglutaric acid; Guanosine diphosphate; Glucose 6-phosphate	0.272	1	1
Citric Acid Cycle	32	2	Oxoglutaric acid; Guanosine diphosphate	0.272	1	1
Malate-Aspartate Shuttle	10	1	Oxoglutaric acid	0.278	1	1
Amino Sugar Metabolism	33	2	N-Acetyl-D-glucosamine; Uridine diphosphate-N-acetylglucosamine	0.284	1	1
Aspartate Metabolism	35	2	Oxoglutaric acid; Guanosine diphosphate	0.309	1	1
Glucose-Alanine Cycle	13	1	Oxoglutaric acid	0.346	1	1
Sphingolipid Metabolism	40	2	Sphinganine; Sphingosine 1-phosphate	0.369	1	1
Tyrosine Metabolism	70	3	Oxoglutaric acid; Pyrocatechol; Dehydroascorbic acid	0.39	1	1
Steroidogenesis	43	2	Corticosterone; 5a-Pregnane-3,20-dione	0.404	1	1
Beta Oxidation of Very Long Chain Fatty Acids	17	1	Dodecanoic acid	0.427	1	1
Alanine Metabolism	17	1	Oxoglutaric acid	0.427	1	1
Nucleotide Sugars Metabolism	20	1	Glucose 6-phosphate	0.481	1	1
Catecholamine Biosynthesis	20	1	Dehydroascorbic acid	0.481	1	1
Carnitine Synthesis	22	1	Oxoglutaric acid	0.514	1	1
Glycolysis	23	1	Glucose 6-phosphate	0.53	1	1
Inositol Phosphate Metabolism	24	1	Glucose 6-phosphate	0.545	1	1
Valine, Leucine and Isoleucine Degradation	59	2	Oxoglutaric acid; Pyridoxal	0.573	1	1
Cysteine Metabolism	26	1	Oxoglutaric acid	0.575	1	1
DWMH hub metabolites
Alpha Linolenic Acid and Linoleic Acid Metabolism	17	4	Linoleic acid; Adrenic acid; gamma-Linolenic acid; Stearidonic acid	2.59e-05	0.00254	0.00254
Fatty Acid Biosynthesis	35	2	Myristic acid; (R)-3-Hydroxy-tetradecanoic acid	0.0628	1	1
Arachidonic Acid Metabolism	67	2	Prostaglandin E2; 8-HETE	0.189	1	1
Caffeine Metabolism	23	1	5-Acetylamino-6-amino-3-methyluracil	0.244	1	1
Androstenedione Metabolism	24	1	Androsterone	0.254	1	1
Glutamate Metabolism	48	1	Succinic acid semialdehyde	0.447	1	1
Purine Metabolism	73	1	Uric acid	0.599	1	1
PVWMH hub metabolites
Alpha Linolenic Acid and Linoleic Acid Metabolism	17	4	Linoleic acid; Adrenic acid; gamma-Linolenic acid; Stearidonic acid	2.59e-05	0.00254	0.00254
Fatty Acid Biosynthesis	35	2	Myristic acid; (R)-3-Hydroxy-tetradecanoic acid	0.0628	1	1
Caffeine Metabolism	23	1	5-Acetylamino-6-amino-3-methyluracil	0.244	1	1
Androstenedione Metabolism	24	1	Androsterone	0.254	1	1
Steroid Biosynthesis	48	1	Mevalonic acid	0.447	1	1
Glutamate Metabolism	48	1	Succinic acid semialdehyde	0.447	1	1
Arachidonic Acid Metabolism	67	1	8-HETE	0.566	1	1
Purine Metabolism	73	1	Uric acid	0.599	1	1
TWMH hub metabolites
Alpha Linolenic Acid and Linoleic Acid Metabolism	17	4	Linoleic acid; Adrenic acid; gamma-Linolenic acid; Stearidonic acid	1.75e-05	0.00171	0.00171
Fatty Acid Biosynthesis	35	2	Myristic acid; (R)-3-Hydroxy-tetradecanoic acid	0.0535	1	1
Arachidonic Acid Metabolism	67	2	Prostaglandin E2; 8-HETE	0.164	1	1
Caffeine Metabolism	23	1	5-Acetylamino-6-amino-3-methyluracil	0.226	1	1
Androstenedione Metabolism	24	1	Androsterone	0.235	1	1
Glutamate Metabolism	48	1	Succinic acid semialdehyde	0.419	1	1
